# Supplementary material for: A cost-optimized 5-protein panel revolutionizes systemic lupus erythematosus diagnosis
Source: PLoS Comput Biol. 2026 Jul 23;22(7):e1014513. doi: 10.1371/journal.pcbi.1014513 (PMC13395324; doi:10.1371/journal.pcbi.1014513)
Supplement: S1 Table — (XLSX) [file pcbi.1014513.s007.xlsx]

## Sheet: S1_Table
Table S1. The detailed information for 35 SLE-associated risk proteins.
Protein	Full name	Selection frequency	Coefficient
TRIM21	E3 ubiquitin-protein ligase TRIM21	1000	-0.158
SOD2	Superoxide dismutase [Mn], mitochondrial	995	0.191
KLK3	Prostate-specific antigen	991	-0.284
IL15	Interleukin-15	963	0.125
ADIPOQ	Adiponectin	952	0.158
PDCD1	Programmed cell death protein 1	943	0.141
POMC	Pro-opiomelanocortin	894	-0.103
GAL	Galanin peptides	881	-0.104
KIT	Mast/stem cell growth factor receptor Kit	876	-0.09
TSHB	Thyrotropin subunit beta	870	-0.077
ITGAV	Integrin alpha-V	867	-0.121
MEPE	Matrix extracellular phosphoglycoprotein	804	-0.089
FCRL6	Fc receptor-like protein 6	775	-0.078
HLA-A	HLA class I histocompatibility antigen, A alpha chain	765	0.087
ADAMTS13	A disintegrin and metalloproteinase with thrombospondin motifs 13	758	-0.081
ANGPT2	Angiopoietin-2	757	0.075
CCL4	C-C motif chemokine 4	734	0.052
BST2	Bone marrow stromal antigen 2	704	0.077
NMI	N-myc-interactor	704	0.08
TCN2	Transcobalamin-2	688	0.072
CD302	CD302 antigen	666	0.066
CDHR2	Cadherin-related family member 2	642	-0.075
CXCL13	C-X-C motif chemokine 13	641	0.066
CD63	CD63 antigen	637	-0.075
C2	Complement C2	633	-0.058
LMNB2	Lamin-B2	626	0.072
KLRF1	Killer cell lectin-like receptor subfamily F member 1	608	-0.063
ST6GAL1	Beta-galactoside alpha-2,6-sialyltransferase 1	583	0.072
CTSH	Pro-cathepsin H	558	0.059
IL5RA	Interleukin-5 receptor subunit alpha	556	-0.056
LEP	Leptin	555	0.069
GAST	Gastrin	546	0.059
GP2	Pancreatic secretory granule membrane major glycoprotein GP2	541	-0.062
WFIKKN1	WAP, Kazal, immunoglobulin, Kunitz and NTR domain-containing protein 1	511	-0.046
TNFRSF4	Tumor necrosis factor receptor superfamily member 4	507	0.069
