# Supplementary material for: A cost-optimized 5-protein panel revolutionizes systemic lupus erythematosus diagnosis
Source: PLoS Comput Biol. 2026 Jul 23;22(7):e1014513. doi: 10.1371/journal.pcbi.1014513 (PMC13395324; doi:10.1371/journal.pcbi.1014513)
Supplement: S3 Table — (XLSX) [file pcbi.1014513.s009.xlsx]

## Sheet: S2_Table
Table S2. The functional enrichment results for 35 SLE-associated risk proteins.
Category	Term	Count	Percent	PValue	List Total	Pop Hits	Pop Total	Fold Enrichment
BP	GO:0014823~response to activity	4	11.429	9.56e-05	35	51	19478	43.648
BP	GO:0006955~immune response	7	20	0.000298	35	537	19478	7.254
BP	GO:0045087~innate immune response	7	20	0.000409	35	570	19478	6.834
BP	GO:0007267~cell-cell signaling	5	14.286	0.000687	35	232	19478	11.994
BP	GO:0030335~positive regulation of cell migration	5	14.286	0.002	35	288	19478	9.662
BP	GO:0008284~positive regulation of cell population proliferation	6	17.143	0.002	35	512	19478	6.522
BP	GO:0001666~response to hypoxia	4	11.429	0.004	35	178	19478	12.506
BP	GO:0008217~regulation of blood pressure	3	8.571	0.008	35	78	19478	21.404
BP	GO:0070665~positive regulation of leukocyte proliferation	2	5.714	0.01	35	6	19478	185.505
BP	GO:1905598~negative regulation of low-density lipoprotein receptor activity	2	5.714	0.01	35	6	19478	185.505
BP	GO:0007160~cell-matrix adhesion	3	8.571	0.015	35	108	19478	15.459
BP	GO:0009615~response to virus	3	8.571	0.016	35	112	19478	14.907
BP	GO:0045471~response to ethanol	3	8.571	0.017	35	114	19478	14.645
BP	GO:0010888~negative regulation of lipid storage	2	5.714	0.017	35	10	19478	111.303
BP	GO:0042593~glucose homeostasis	3	8.571	0.018	35	117	19478	14.27
BP	GO:0061844~antimicrobial humoral immune response mediated by antimicrobial peptide	3	8.571	0.023	35	135	19478	12.367
BP	GO:0007165~signal transduction	7	20	0.024	35	1308	19478	2.978
BP	GO:0010745~negative regulation of macrophage derived foam cell differentiation	2	5.714	0.024	35	14	19478	79.502
BP	GO:0001913~T cell mediated cytotoxicity	2	5.714	0.026	35	15	19478	74.202
BP	GO:0006954~inflammatory response	4	11.429	0.039	35	432	19478	5.153
BP	GO:0031638~zymogen activation	2	5.714	0.041	35	24	19478	46.376
BP	GO:0046686~response to cadmium ion	2	5.714	0.043	35	25	19478	44.521
BP	GO:0035902~response to immobilization stress	2	5.714	0.044	35	26	19478	42.809
BP	GO:0034341~response to type II interferon	2	5.714	0.046	35	27	19478	41.223
MF	GO:0005179~hormone activity	5	14.286	4.71e-05	35	114	19253	24.127
MF	GO:0005515~protein binding	32	91.429	0.005	35	13690	19253	1.286
MF	GO:1990430~extracellular matrix protein binding	2	5.714	0.009	35	5	19253	220.034
MF	GO:0005102~signaling receptor binding	4	11.429	0.03	35	384	19253	5.73
MF	GO:0017134~fibroblast growth factor binding	2	5.714	0.04	35	23	19253	47.834
MF	GO:0050431~transforming growth factor beta binding	2	5.714	0.042	35	24	19253	45.84
MF	GO:0042803~protein homodimerization activity	5	14.286	0.043	35	753	19253	3.653
MF	GO:0004252~serine-type endopeptidase activity	3	8.571	0.045	35	192	19253	8.595
MF	GO:0005125~cytokine activity	3	8.571	0.046	35	194	19253	8.506
Pathway	R-HSA-168256~Immune System	15	42.8571	0.000322	30	2177	11494	2.64
Pathway	hsa04081:Hormone signaling	6	17.1429	0.000541	28	219	8534	8.35
Pathway	R-HSA-1280215~Cytokine Signaling in Immune system	9	25.7143	0.000618	30	801	11494	4.305
Pathway	hsa04060:Cytokine-cytokine receptor interaction	6	17.1429	0.002	28	298	8534	6.137
Pathway	R-HSA-373076~Class A/1 (Rhodopsin-like receptors)	5	14.2857	0.01	30	340	11494	5.634
Pathway	R-HSA-375276~Peptide ligand-binding receptors	4	11.4286	0.014	30	202	11494	7.587
Pathway	hsa04920:Adipocytokine signaling pathway	3	8.57143	0.02	28	70	8534	13.062
Pathway	R-HSA-2980736~Peptide hormone metabolism	3	8.57143	0.021	30	88	11494	13.061
Pathway	R-HSA-388396~GPCR downstream signalling	6	17.1429	0.021	30	641	11494	3.586
Pathway	R-HSA-449147~Signaling by Interleukins	5	14.2857	0.029	30	471	11494	4.067
Pathway	R-HSA-500792~GPCR ligand binding	5	14.2857	0.03	30	475	11494	4.033
Pathway	R-HSA-372790~Signaling by GPCR	6	17.1429	0.032	30	716	11494	3.211
Pathway	R-HSA-9679506~SARS-CoV Infections	5	14.2857	0.032	30	484	11494	3.958
Pathway	R-HSA-209952~Peptide hormone biosynthesis	2	5.71429	0.035	30	14	11494	54.733
Pathway	R-HSA-1643685~Disease	10	28.5714	0.042	30	1926	11494	1.989
Pathway	R-HSA-418594~G alpha (i) signalling events	4	11.4286	0.047	30	324	11494	4.73
Pathway	R-HSA-168256~Immune System	15	42.8571	0.000322	30	2177	11494	2.64
