# Supplementary material for: A cost-optimized 5-protein panel revolutionizes systemic lupus erythematosus diagnosis
Source: PLoS Comput Biol. 2026 Jul 23;22(7):e1014513. doi: 10.1371/journal.pcbi.1014513 (PMC13395324; doi:10.1371/journal.pcbi.1014513)
Supplement: S4 Table — (XLSX) [file pcbi.1014513.s010.xlsx]

## Sheet: S3_Table
Table S3. Measurements of prediction models for PRS.
Metrics	Average value	95% UI (lower)	95% UI (upper)
OR	1.894	1.657	2.152
AUC	0.77	0.724	0.817
Accuracy	0.71	0.659	0.759
Sensitivity	0.739	0.662	0.815
Specificity	0.682	0.592	0.766
Precision	0.7	0.631	0.77
F1	0.718	0.669	0.766
