# Supplementary material for: A cost-optimized 5-protein panel revolutionizes systemic lupus erythematosus diagnosis
Source: PLoS Comput Biol. 2026 Jul 23;22(7):e1014513. doi: 10.1371/journal.pcbi.1014513 (PMC13395324; doi:10.1371/journal.pcbi.1014513)
Supplement: S5 Table — (XLSX) [file pcbi.1014513.s011.xlsx]

## Sheet: S4_Table
Table S4. Measurements of prediction models for established clinical risk factors.
Metrics	Average value	95% UI (lower)	95% UI (upper)
AUC	0.711	0.656	0.765
Accuracy	0.646	0.594	0.695
Sensitivity	0.727	0.639	0.818
Specificity	0.566	0.474	0.664
Precision	0.628	0.561	0.697
F1	0.673	0.619	0.725
