# Supplementary material for: A cost-optimized 5-protein panel revolutionizes systemic lupus erythematosus diagnosis
Source: PLoS Comput Biol. 2026 Jul 23;22(7):e1014513. doi: 10.1371/journal.pcbi.1014513 (PMC13395324; doi:10.1371/journal.pcbi.1014513)
Supplement: S6 Table — (XLSX) [file pcbi.1014513.s012.xlsx]

## Sheet: Sheet1
Table S5. Measurements of prediction models for ProtRS-based models with protein number ranging from 1 to 35.
Protein Number	Metric	Average value	95% UI (lower)	95% UI (upper)
1	OR	13.083	7.393	21.044
	AUC	0.745	0.698	0.788
	Accuracy	0.665	0.618	0.712
	Precision	0.658	0.586	0.727
	Sensitivity	0.693	0.595	0.789
	Specificity	0.639	0.545	0.73
	F1	0.673	0.618	0.723
2	OR	20.125	11.472	33.776
	AUC	0.779	0.735	0.822
	Accuracy	0.693	0.644	0.738
	Precision	0.698	0.627	0.773
	Sensitivity	0.682	0.602	0.764
	Specificity	0.705	0.617	0.786
	F1	0.689	0.633	0.737
3	OR	15.484	9.217	24.267
	AUC	0.787	0.742	0.828
	Accuracy	0.704	0.656	0.748
	Precision	0.705	0.636	0.775
	Sensitivity	0.703	0.625	0.782
	Specificity	0.705	0.621	0.783
	F1	0.703	0.649	0.749
4	OR	20.269	12.265	31.729
	AUC	0.817	0.777	0.855
	Accuracy	0.73	0.684	0.773
	Precision	0.743	0.679	0.809
	Sensitivity	0.705	0.626	0.785
	Specificity	0.756	0.682	0.828
	F1	0.722	0.669	0.768
5	OR	15.201	9.952	22.359
	AUC	0.817	0.776	0.858
	Accuracy	0.735	0.692	0.779
	Precision	0.743	0.675	0.813
	Sensitivity	0.719	0.647	0.789
	Specificity	0.751	0.677	0.821
	F1	0.73	0.684	0.778
6	OR	17.301	11.647	25.726
	AUC	0.843	0.805	0.88
	Accuracy	0.756	0.715	0.798
	Precision	0.771	0.704	0.836
	Sensitivity	0.73	0.665	0.794
	Specificity	0.783	0.714	0.85
	F1	0.749	0.704	0.794
7	OR	16.895	11.588	25.442
	AUC	0.848	0.81	0.884
	Accuracy	0.759	0.718	0.801
	Precision	0.774	0.708	0.841
	Sensitivity	0.731	0.665	0.797
	Specificity	0.787	0.716	0.856
	F1	0.751	0.706	0.796
8	OR	18.614	12.295	28.77
	AUC	0.857	0.821	0.892
	Accuracy	0.774	0.733	0.813
	Precision	0.788	0.718	0.857
	Sensitivity	0.75	0.685	0.815
	Specificity	0.798	0.729	0.866
	F1	0.768	0.725	0.811
9	OR	19.982	13.284	30.951
	AUC	0.865	0.831	0.899
	Accuracy	0.778	0.736	0.822
	Precision	0.797	0.731	0.863
	Sensitivity	0.747	0.682	0.818
	Specificity	0.81	0.74	0.876
	F1	0.77	0.727	0.816
10	OR	19.591	13.2	30.025
	AUC	0.866	0.832	0.899
	Accuracy	0.783	0.739	0.822
	Precision	0.8	0.733	0.863
	Sensitivity	0.755	0.692	0.818
	Specificity	0.811	0.744	0.876
	F1	0.777	0.731	0.818
11	OR	20.973	14.039	31.684
	AUC	0.876	0.842	0.909
	Accuracy	0.802	0.761	0.84
	Precision	0.816	0.754	0.881
	Sensitivity	0.78	0.718	0.841
	Specificity	0.824	0.757	0.889
	F1	0.797	0.751	0.838
12	OR	18.923	12.891	28.025
	AUC	0.876	0.842	0.908
	Accuracy	0.803	0.763	0.844
	Precision	0.818	0.75	0.88
	Sensitivity	0.781	0.718	0.842
	Specificity	0.826	0.76	0.888
	F1	0.798	0.751	0.84
13	OR	18.354	12.529	26.81
	AUC	0.876	0.843	0.909
	Accuracy	0.8	0.761	0.84
	Precision	0.817	0.747	0.879
	Sensitivity	0.775	0.705	0.839
	Specificity	0.826	0.759	0.887
	F1	0.795	0.751	0.837
14	OR	18.624	12.708	27.146
	AUC	0.882	0.849	0.913
	Accuracy	0.808	0.769	0.85
	Precision	0.822	0.758	0.882
	Sensitivity	0.786	0.722	0.848
	Specificity	0.83	0.764	0.889
	F1	0.803	0.76	0.846
15	OR	17.87	12.271	26.357
	AUC	0.884	0.852	0.915
	Accuracy	0.803	0.763	0.843
	Precision	0.821	0.758	0.884
	Sensitivity	0.775	0.712	0.835
	Specificity	0.832	0.767	0.89
	F1	0.797	0.751	0.839
16	OR	17.981	12.189	26.293
	AUC	0.888	0.856	0.919
	Accuracy	0.81	0.77	0.847
	Precision	0.825	0.763	0.886
	Sensitivity	0.787	0.726	0.846
	Specificity	0.833	0.771	0.891
	F1	0.805	0.763	0.845
17	OR	17.84	12.071	26.445
	AUC	0.891	0.859	0.922
	Accuracy	0.809	0.77	0.847
	Precision	0.827	0.766	0.887
	Sensitivity	0.781	0.719	0.841
	Specificity	0.837	0.776	0.894
	F1	0.803	0.761	0.842
18	OR	15.537	10.507	22.883
	AUC	0.894	0.863	0.923
	Accuracy	0.809	0.77	0.847
	Precision	0.83	0.769	0.892
	Sensitivity	0.777	0.714	0.841
	Specificity	0.841	0.778	0.9
	F1	0.802	0.758	0.843
19	OR	14.533	9.847	21.04
	AUC	0.895	0.864	0.924
	Accuracy	0.814	0.775	0.853
	Precision	0.834	0.775	0.893
	Sensitivity	0.785	0.724	0.846
	Specificity	0.844	0.783	0.904
	F1	0.808	0.766	0.849
20	OR	13.482	9.352	19.434
	AUC	0.896	0.864	0.925
	Accuracy	0.817	0.779	0.855
	Precision	0.836	0.774	0.895
	Sensitivity	0.79	0.73	0.848
	Specificity	0.845	0.784	0.902
	F1	0.812	0.769	0.851
21	OR	12.758	8.91	18.195
	AUC	0.899	0.868	0.927
	Accuracy	0.818	0.779	0.856
	Precision	0.839	0.779	0.894
	Sensitivity	0.789	0.727	0.851
	Specificity	0.849	0.789	0.903
	F1	0.812	0.769	0.854
22	OR	13.293	9.325	18.885
	AUC	0.9	0.869	0.929
	Accuracy	0.82	0.779	0.859
	Precision	0.841	0.78	0.899
	Sensitivity	0.789	0.729	0.849
	Specificity	0.851	0.789	0.907
	F1	0.814	0.771	0.854
23	OR	12.245	8.764	17.345
	AUC	0.901	0.87	0.929
	Accuracy	0.822	0.785	0.859
	Precision	0.843	0.782	0.899
	Sensitivity	0.794	0.731	0.851
	Specificity	0.852	0.792	0.906
	F1	0.817	0.775	0.856
24	OR	12.521	8.85	17.657
	AUC	0.903	0.872	0.93
	Accuracy	0.827	0.788	0.865
	Precision	0.847	0.788	0.903
	Sensitivity	0.799	0.739	0.857
	Specificity	0.856	0.795	0.91
	F1	0.822	0.782	0.863
25	OR	12.564	8.854	17.624
	AUC	0.904	0.873	0.932
	Accuracy	0.828	0.791	0.865
	Precision	0.848	0.788	0.904
	Sensitivity	0.799	0.735	0.86
	Specificity	0.857	0.797	0.912
	F1	0.822	0.78	0.863
26	OR	11.776	8.487	16.538
	AUC	0.906	0.876	0.933
	Accuracy	0.83	0.791	0.868
	Precision	0.851	0.789	0.907
	Sensitivity	0.8	0.735	0.857
	Specificity	0.859	0.799	0.912
	F1	0.824	0.781	0.864
27	OR	11.78	8.495	16.568
	AUC	0.906	0.876	0.933
	Accuracy	0.827	0.788	0.865
	Precision	0.849	0.788	0.905
	Sensitivity	0.796	0.732	0.856
	Specificity	0.859	0.799	0.913
	F1	0.821	0.778	0.86
28	OR	11.017	7.975	15.222
	AUC	0.907	0.877	0.934
	Accuracy	0.827	0.791	0.865
	Precision	0.85	0.791	0.903
	Sensitivity	0.795	0.731	0.854
	Specificity	0.859	0.8	0.913
	F1	0.821	0.78	0.862
29	OR	10.869	7.895	15.118
	AUC	0.908	0.88	0.935
	Accuracy	0.828	0.791	0.865
	Precision	0.85	0.789	0.906
	Sensitivity	0.797	0.736	0.858
	Specificity	0.859	0.801	0.913
	F1	0.822	0.78	0.86
30	OR	11.161	8.108	15.687
	AUC	0.909	0.881	0.936
	Accuracy	0.831	0.794	0.868
	Precision	0.851	0.79	0.906
	Sensitivity	0.802	0.742	0.861
	Specificity	0.86	0.801	0.914
	F1	0.825	0.785	0.865
31	OR	11.094	8.037	15.504
	AUC	0.91	0.882	0.936
	Accuracy	0.829	0.791	0.865
	Precision	0.85	0.789	0.905
	Sensitivity	0.8	0.734	0.862
	Specificity	0.859	0.8	0.912
	F1	0.824	0.782	0.863
32	OR	10.548	7.695	14.676
	AUC	0.911	0.882	0.937
	Accuracy	0.828	0.791	0.868
	Precision	0.85	0.789	0.905
	Sensitivity	0.798	0.731	0.861
	Specificity	0.859	0.798	0.913
	F1	0.822	0.78	0.863
33	OR	10.578	7.692	14.773
	AUC	0.911	0.883	0.937
	Accuracy	0.827	0.791	0.865
	Precision	0.849	0.79	0.904
	Sensitivity	0.796	0.732	0.856
	Specificity	0.859	0.801	0.914
	F1	0.821	0.783	0.861
34	OR	10.387	7.579	14.574
	AUC	0.912	0.883	0.937
	Accuracy	0.829	0.791	0.865
	Precision	0.851	0.791	0.904
	Sensitivity	0.798	0.735	0.859
	Specificity	0.86	0.802	0.914
	F1	0.823	0.783	0.863
35	OR	9.197	6.807	12.705
	AUC	0.911	0.882	0.937
	Accuracy	0.826	0.788	0.865
	Precision	0.849	0.791	0.905
	Sensitivity	0.793	0.734	0.852
	Specificity	0.859	0.8	0.912
	F1	0.82	0.779	0.859
