# Supplementary material for: A cost-optimized 5-protein panel revolutionizes systemic lupus erythematosus diagnosis
Source: PLoS Comput Biol. 2026 Jul 23;22(7):e1014513. doi: 10.1371/journal.pcbi.1014513 (PMC13395324; doi:10.1371/journal.pcbi.1014513)
Supplement: S7 Table — (XLSX) [file pcbi.1014513.s013.xlsx]

## Sheet: S6_Table
Table S6. Distribution of PAF for ProtRS, PRS and established clinical risk factors.
Features	Average value (%)	95% UI (lower, %)	95% UI (upper, %)
ProtRS	96.34	95.76	96.84
PRS	53.47	45.95	59.82
Insomnia	45.1	35.71	51.68
PM25	24.57	12.2	34.38
Sleep duration	19.61	14.41	24.06
Smoking	6.46	-1.47	13.05
