# Supplementary material for: A cost-optimized 5-protein panel revolutionizes systemic lupus erythematosus diagnosis
Source: PLoS Comput Biol. 2026 Jul 23;22(7):e1014513. doi: 10.1371/journal.pcbi.1014513 (PMC13395324; doi:10.1371/journal.pcbi.1014513)
Supplement: S8 Table — (XLSX) [file pcbi.1014513.s014.xlsx]

## Sheet: S7_Table
Table S7. Sensitivity analysis: diagnostic performance of ProtRS-based models using different missing data imputation methods (MICE, median, kNN) compared with mean imputation.
Imputation Method	AUC	Accuracy	Sensitivity	Specificity
	(95% UI)	(95% UI)	(95% UI)	(95% UI)
Mean	0.911	0.826	0.793	0.859
	(0.882 - 0.937)	(0.788 - 0.865)	(0.734 -0.852)	(0.800 - 0.912)
MICE	0.908	0.824	0.792	0.857
	(0.879 - 0.934)	(0.788 - 0.862)	(0.727 - 0.85 )	(0.796 - 0.914)
Median	0.91	0.825	0.79	0.859
	(0.880 - 0.936 )	(0.788 - 0.862 )	(0.731 - 0.849 )	(0.799 - 0.912 )
kNN	0.909	0.823	0.788	0.859
	(0.881 - 0.936 )	(0.785 - 0.859 )	(0.728 - 0.848 )	(0.801 - 0.914 )
